# Supplementary material for: Sex and Strain Differences in Analgesic and Hyperlocomotor Effects of Morphine and μ‐Opioid Receptor Expression in Mice
Source: J Neurosci Res. 2025 Apr 18;103(4):e70039. doi: 10.1002/jnr.70039 (PMC12006896; doi:10.1002/jnr.70039)
Supplement: Supplementary file 1 — Data S1. [file JNR-103-e70039-s003.xlsx]

## Sheet: Figure 2
		Figure	Name of graph	Factors	Type of test	Effect	DF	F Value	p-value	GG Value	GG Correction	Sex-Comparisons	Strain	Contrast	t-ratio	p-value	Strain-Comparisons: Time	Contrast	t-ratio	p-value
		2a-b	Saline controls over testing period	Sex, strain, time	3-Way repeated measures ANOVA	(Intercept)	1, 12	278.434	<0.0001****	N/A	N/A						0	C57 - CD1	1.89	0.076
						Sex	1, 12	0.04	0.84491	N/A	N/A						30	C57 - CD1	2.859	0.011*
						Strain	1, 12	8.4226	0.01327 *	N/A	N/A						60	C57 - CD1	3.249	0.0048**
						Sex:Strain	1, 12	1.1283	0.30904	N/A	N/A
						Time	2, 24	26.6615	<0.0001****	0.8026	<0.0001****
						Sex:Time	2, 24	0.9976	0.38354	0.8026	0.3702
						Strain:Time	2, 24	2.0947	0.14505	0.8026	0.1567
						Sex:Strain:Time	2, 24	0.0453	0.95584	0.8026	0.9269
		Figure	Name of graph	Factors	Type of test	Effect	DF	F Value	p-value	GG Value	GG Correction	Sex-Comparisons	Strain	Contrast	t-ratio	p-value	Strain-Comparisons: Time	Contrast	t-ratio	p-value
		2a-b	Saline controls over testing period	Sex, strain, time	3-Way repeated measures ANOVA	(Intercept)	1, 12	236.712	<0.0001****	N/A	N/A
						Sex	1, 12	0.1026	0.75424	N/A	N/A
						Strain	1, 12	2.6205	0.13146	N/A	N/A
						Sex:Strain	1, 12	0.8777	0.36732	N/A	N/A
						Day	3, 36	1.3083	0.28668	0.92031	0.28777
						Sex:Day	3, 36	0.8159	0.49358	0.92031	0.48555
						Strain:Day	3, 36	2.68	0.06141	0.92031	0.06708
						Sex:Strain:Day	3, 36	1.999	0.13152	0.92031	0.13736
		Figure	Name of graph	Factors	Type of test	Effect	DF	F Value	p-value	GG Value	GG Correction	Sex-Comparisons: Dose	Strain	Contrast	t-ratio	p-value	Strain-Comparisons: Dose	Contrast	t-ratio	p-value
		2c-d	Analgesia at 30 mins	Sex, strain, dose	3-Way repeated measures ANOVA	(Intercept)	1, 27	891.2	<0.0001****	N/A	N/A						0	C57 - CD1	1.373	0.1728
						Sex	1, 27	0.89	0.3532	N/A	N/A						5	C57 - CD1	-0.995	0.3222
						Strain	1, 27	0.28	0.6026	N/A	N/A						10	C57 - CD1	-1.022	0.3094
						Sex:Strain	1, 27	0.0005	0.9832	N/A	N/A						20	C57 - CD1	1.968	0.0519
						Dose	3, 81	108.04	<0.0001****	0.9364	<0.0001****
						Dose:Sex	3, 81	1.22	0.307	0.9364	0.3068
						Dose:Strain	3, 81	3.04	0.0336*	0.9364	0.0371*
						Dose:Sex:Strain	3, 81	0.81	0.4929	0.9364	0.4861
		Figure	Name of graph	Factors	Type of test	Effect	DF	F Value	p-value	GG Value	GG Correction	Sex-Comparisons: Dose	Strain	Contrast	t-ratio	p-value	Strain-Comparisons: Dose	Contrast	t-ratio	p-value
		2e-f	Analgesia at 60 mins	Sex, strain, dose	3-Way repeated measures ANOVA	(Intercept)	1, 27	685.575	<0.0001****	N/A	N/A
						Sex	1, 27	0.0026	0.9595	N/A	N/A
						Strain	1, 27	0.7032	0.4091	N/A	N/A
						Sex:Strain	1, 27	2.4219	0.1313	N/A	N/A
						Dose	3, 81	82.1124	<0.0001****	0.84153	<0.0001****
						Dose:Sex	3, 81	0.2043	0.8932	0.84153	0.8625
						Dose:Strain	3, 81	1.0516	0.3744	0.84153	0.3673
						Dose:Sex:Strain	3, 81	1.5695	0.2031	0.84153	0.2104
		Maximum potential effect
		Figure	Name of graph	Factors	Type of test	Effect	DF	F Value	p-value	GG Value	GG Correction	Sex-Comparisons: Dose	Strain	Contrast	t-ratio	p-value	Strain-Comparisons: Dose	Contrast	t-ratio	p-value
		2c-d	Analgesia at 30 mins	Sex, strain, dose	3-Way repeated measures ANOVA	(Intercept)	1, 27	252.91	<0.0001****	N/A	N/A
						Sex	1, 27	2	0.168	N/A	N/A						5	C57 - CD1	-1.76	0.09
						Strain	1, 27	0.52	0.478	N/A	N/A						10	C57 - CD1	-1.256	0.22
						Sex:Strain	1, 27	0.09	0.755	N/A	N/A						20	C57 - CD1	1.902	0.068
						Dose	2,54	74.7	<0.0001****	0.9891	<0.0001****
						Dose:Sex	2,54	0.96	0.388	0.9891	0.387
						Dose:Strain	2,54	5.11	0.009**	0.9891	0.0096**
						Dose:Sex:Strain	2,54	1.11	0.338	0.9891	0.338
		Maximum potential effect
		Figure	Name of graph	Factors	Type of test	Effect	DF	F Value	p-value	GG Value	GG Correction	Sex-Comparisons: Dose	Strain	Contrast	t-ratio	p-value	Strain-Comparisons: Dose	Contrast	t-ratio	p-value
		2e-f	Analgesia at 60 mins	Sex, strain, dose	3-Way repeated measures ANOVA	(Intercept)	1, 27	162.48	<0.0001****	N/A	N/A
						Sex	1, 27	0.947	0.339	N/A	N/A
						Strain	1, 27	0.0684	0.796	N/A	N/A
						Sex:Strain	1, 27	1.371	0.252	N/A	N/A
						Dose	2,54	59.56	<0.0001****	0.9779	<0.0001****
						Dose:Sex	2,54	0.164	0.848	0.9779	0.8439
						Dose:Strain	2,54	1.64	0.203	0.9779	0.2041
						Dose:Sex:Strain	2,54	1.248	0.295	0.9779	0.2946

## Sheet: Figure 3
		Figure	Name of graph	Factors	Type of test	Effect	DF	F Value	p-value	GG Correction	p[GG]	Sex-Comparisons: Day	Strain	Contrast	t-ratio	p-value	Strain-Comparisons: Day	Contrast	t-ratio	p-value
		3a	Locomotor activity saline controls 0-30 mins	Sex, strain, day	3-Way repeated measures ANOVA	Intercept	1, 11	334.39	p < 0.0001****	-	-						1	C57 - CD1	-2.128	0.0442*
						Sex	1, 11	3.6349	0.08303	-	-						2	C57 - CD1	-1.398	0.1753
						Strain	1, 11	8.3393	0.01476*	-	-						3	C57 - CD1	-3.495	0.0019**
						Sex:strain	1, 11	3.9632	0.07193	-	-						4	C57 - CD1	-2.366	0.0267*
						Day	3, 33	1.2469	0.30852	0.52011	0.3024
						Day:sex	3, 33	0.5515	0.6507	0.52011	0.5437
						Day:strain	3, 33	1.6684	0.19275	0.52011	0.2186
						Day:sex:strain	3, 33	1.3833	0.26506	0.52011	0.2717
		Figure	Name of graph	Factors	Type of test	Effect	DF	F Value	p-value	GG Correction	p[GG]	Sex-Comparisons: Dose	Strain	Contrast	t-ratio	p-value	Strain-Comparisons: Dose	Contrast	t-ratio	p-value
		3b	Locomotor activity saline controls 30-60 mins	Sex, strain, day	3-Way repeated measures ANOVA	Intercept	1, 11	123.631	p < 0.0001****	-	-
						Sex	1, 11	1.1419	0.3081	-	-
						Strain	1, 11	4.3899	0.0601	-	-
						Sex:strain	1, 11	0.8367	0.38	-	-
						Day	3, 33	2.0246	0.1295	0.51138	0.1691
						Day:sex	3, 33	1.9613	0.139	0.51138	0.1769
						Day:strain	3, 33	0.126	0.9441	0.51138	0.8294
						Day:sex:strain	3, 33	0.544	0.6556	0.51138	0.5447
		Figure	Name of graph	Factors	Type of test	Effect	DF	F Value	p-value	GG Correction	p[GG]	Sex-Comparisons: Dose	Strain	Contrast	t-ratio	p-value	Strain-Comparisons: Dose	Contrast	t-ratio	p-value
		3c-d	Locomotor activity 0-30 mins	Sex, strain, dose	3-Way repeated measures ANOVA	(Intercept)	1, 27	1154.7	<0.0001 ****	N/A	N/A	0	C57	Male-Female	0.571	0.5691	0	C57 - CD1	-0.014	0.9892
						Sex	1, 27	0.9351	0.3421	N/A	N/A	0	CD1	Male-Female	-0.879	0.3815	5	C57 - CD1	3.228	0.0017 **
						Strain	1, 27	43.1256	<0.0001 ****	N/A	N/A	5	C57	Male-Female	1.598	0.113	10	C57 - CD1	5.622	<0.0001 ****
						Sex:Strain	1, 27	6.6403	0.0158 *	N/A	N/A	5	CD1	Male-Female	-0.708	0.4808	20	C57 - CD1	6.56	<0.0001 ****
						Dose	3, 81	31.2777	<0.0001 ****	0.67374	<0.0001 ****	10	C57	Male-Female	1.436	0.1541
						Dose:Sex	3, 81	0.3376	0.7982	0.67374	0.7172	10	CD1	Male-Female	-0.438	0.6621
						Dose:Strain	3, 81	9.8259	<0.0001 ****	0.67374	0.0002 ***	20	C57	Male-Female	2.171	0.0322 *
						Dose:Sex:Strain	3, 81	0.2165	0.8847	0.67374	0.8083	20	CD1	Male-Female	-0.691	0.4909
		Figure	Name of graph	Factors	Type of test	Effect	DF	F Value	p-value	GG Correction	p[GG]	Sex-Comparisons: Dose	Strain	Contrast	t-ratio	p-value	Strain-Comparisons: Dose	Contrast	t-ratio	p-value
		3c-d	Locomotor activity 30-60 mins	Sex, strain, dose	3-Way repeated measures ANOVA	(Intercept)	1, 25	1154.7	<0.0001 ****	N/A	N/A	0	C57	Male-Female	-0.07	0.9448	0	C57 - CD1	-0.925	0.3576
						Sex	1, 25	0.9351	0.6763	N/A	N/A	0	CD1	Male-Female	-0.247	0.8055	5	C57 - CD1	3.216	0.0019**
						Strain	1, 25	43.1256	<0.0001 ****	N/A	N/A	5	C57	Male-Female	1.722	0.0888	10	C57 - CD1	5.322	<0.0001****
						Sex:Strain	1, 25	6.6403	0.3826	N/A	N/A	5	CD1	Male-Female	-0.746	0.458	20	C57 - CD1	5.05	<0.0001****
						Dose	3, 75	31.2777	<0.0001 ****	0.69388	<0.0001 ****	10	C57	Male-Female	1.167	0.2466
						Dose:Sex	3, 75	0.3376	0.9017	0.69388	0.8343	10	CD1	Male-Female	-0.504	0.6157
						Dose:Strain	3, 75	9.8259	<0.0001 ****	0.69388	<0.0001 ****	20	C57	Male-Female	-0.28	0.7801
						Dose:Sex:Strain	3, 75	0.2165	0.2123	0.69388	0.2245	20	CD1	Male-Female	0.631	0.5297

## Sheet: Figure 4
		Figure	Name of graph	Factors	Type of test	R squared	Equation	p-value
		4	CD1 male - LM vs Analgesia (5mg/kg)	Locomotor activity, HPWL	Simple linear regression	0.2521	Y = -0.003477*X + 40.42	0.2049
			CD1 female - LM vs Analgesia (5 mg/kg)	Locomotor activity, HPWL	Simple linear regression	0.5941	Y = 0.002438*X + 1.176	0.0252 *
			C57 male - LM vs Analgesia (5mg/kg)	Locomotor activity, HPWL	simple linear regression	0.1385	Y = 0.0007452*X + 6.239	0.3639
			C57 female - LM vs Analgesia (5mg/kg)	Locomotor activity, HPWL	simple linear regression	0.001226	Y = -3.748e-005*X + 13.69	0.9406
			CD1 male - LM vs Analgesia (10 mg/kg)	Locomotor activity, HPWL	simple linear regression	0.5626	Y = 0.002667*X + 3.884	0.0321 *
			CD1 female - LM vs Analgesia (10mg/kg)	Locomotor activity, HPWL	simple linear regression	0.6556	Y = -0.003532*X + 58.54	0.0149 *
			C57 male - LM vs Analgesia (10 mg/kg)	Locomotor activity, HPWL	simple linear regression	0.6101	Y = 0.002323*X - 13.30	0.0221 *
			C57 female - LM vs Analgesia (10mg/kg)	Locomotor activity, HPWL	simple linear regression	0.2515	Y = 0.002144*X - 6.680	0.2055

## Sheet: Figure 5
	Figure	Name of graph	Factors	Type of test	Effect	Statistic	p-value	Post-hoc comparison	Correction	p-value
	5b	MOR in Spinal cord - 70kDa	Sex, Strain	2-Way ANOVA	Sex	F (1, 43) = 9.606	P=0.0034 **	CD1 male vs. CD1 female	Sidak's	p<0.0001
					Strain	F (1, 43) = 35.82	P<0.0001 ****	C57 male vs. C57 female	Sidak's	p=0.811
					Sex*Strain	F (1, 43) = 15.28	P=0.0003 ***
	5b	MOR in Spinal cord - 50kDa	Sex, strain	Mixed-effects analysis	Sex	F (1, 43) = 16.46	0.0002 ***	CD1 male vs. CD1 female	Sidak's	<0.0001
					Strain	F (1, 43) = 79.30	<0.0001 ****	C57 male vs. C57 female	Sidak's	0.9881
					Sex*Strain	F (1, 43) = 18.06	0.0001 ***
	5c	MOR in Spinal cord - 70kDa morphine vs saline	Drug, strain	2-Way ANOVA	Drug*Strain	F (1, 43) = 5.292	P=0.0263 *	CD1 Sal vs. CD1 Mor	Sidak's	0.0387
					Drug	F (1, 43) = 1.319	P=0.2571	C57 Sal vs. C57 Mor	Sidak's	0.6605
					Strain	F (1, 43) = 18.27	P=0.0001 ***
	5c	MOR in Spinal cord - 50kDa morphine vs saline	Drug, strain	2-Way ANOVA	Drug*Strain	F (1, 43) = 3.086	P=0.0861	CD1 Sal vs. CD1 Mor	Sidak's	0.0206
					Drug	F (1, 43) = 4.228	P=0.0459 *	C57 Sal vs. C57 Mor	Sidak's	0.9719
					Strain	F (1, 43) = 41.45	P<0.0001 ****
	5e	MOR in PAG - 70kDa grouped	Sex, strain	2-Way ANOVA	Sex	F (1, 41) = 1.982	P=0.1667	CD1 male vs. CD1 female	Sidak's	0.0125
					Strain	F (1, 41) = 7.383	P=0.0096 **	C57 male vs. C57 female	Sidak's	0.5873
					Sex*Strain	F (1, 41) = 7.342	P=0.0098 **
	5e	MOR in PAG - 50 kDa grouped	Sex, strain	2-Way ANOVA	Sex	F (1, 41) = 6.064	P=0.0181 *	CD1 male vs. CD1 female	Sidak's	0.0203
					Strain	F (1, 41) = 43.77	P<0.0001 ****	C57 male vs. C57 female	Sidak's	0.6933
					Sex*Strain	F (1, 41) = 1.922	P=0.1731
	5f	MOR in PAG - 70kDa morphine vs saline	Drug, strain	2-Way ANOVA	Drug*Strain	F (1, 40) = 0.0009990	P=0.9749
					Drug	F (1, 40) = 0.006591	P=0.9357
					Strain	F (1, 40) = 5.941	P=0.0193 *
	5f	MOR in PAG - 50kDA morphine vs saline	Drug, strain	2-Way ANOVA	Drug*Strain	F (1, 41) = 0.7237	P=0.3999
					Drug	F (1, 41) = 0.4087	P=0.5262
					Strain	F (1, 41) = 28.55	P<0.0001 ****
	5h	MOR in CP - 70kDa grouped	Sex, strain	2-Way ANOVA	Sex	F (1, 43) = 1.022	P=0.3177
					Strain	F (1, 43) = 8.250	P=0.0063 **
					Sex*Strain	F (1, 43) = 0.06236	P=0.8040
	5h	MOR in CP - 50 kDa grouped	Sex, strain	2-Way ANOVA	Sex	F (1, 43) = 0.5711	P=0.4539
					Strain	F (1, 43) = 0.4799	P=0.4922
					Sex*Strain	F (1, 43) = 1.298	P=0.2609
	5i	MOR in CP - 70kDa, morphine vs saline	Drug, strain	2-Way ANOVA	Drug*Strain	F (1, 43) = 0.4739	P=0.4949
					Drug	F (1, 43) = 0.002531	P=0.9601
					Strain	F (1, 43) = 5.929	P=0.0191 *
	5i	MOR in CP - 50kDa, morphine vs saline	Drug, strain	2-Way ANOVA	Drug*Strain	F (1, 43) = 0.2460	P=0.6224
					Drug	F (1, 43) = 1.126	P=0.2945
					Strain	F (1, 43) = 0.2354	P=0.6300

## Sheet: Figure 6
	Figure	Name of graph	Factors	Type of test	Effect	Statistic	p-value	Post-hoc comparison	Correction	p-value
	6b	MOR in Nac - 70 kDa grouped	Sex, strain	2-way ANOVA	Sex	F (1, 44) = 2.847	P=0.0986
					Strain	F (1, 44) = 3.592	P=0.0647
					Sex*Strain	F (1, 44) = 0.02164	P=0.8837
	6c	MOR in Nac - 70kDa, morphine vs saline	Drug, strain	2-Way ANOVA	Drug*Strain	F (1, 44) = 0.3264	P=0.5707
					Drug	F (1, 44) = 0.005985	P=0.9387
					Strain	F (1, 44) = 3.718	P=0.0603
	6e	MOR in ACC - 70kDa grouped	Sex, strain	2-way ANOVA	Sex	F (1, 44) = 0.2845	P=0.5965
					Strain	F (1, 44) = 0.0006279	P=0.9801
					Sex*Strain	F (1, 44) = 0.9273	P=0.3408
	6f	MOR in ACC - 70kDa, morphine vs saline	Drug, strain	2-Way ANOVA	Drug*Strain	F (1, 44) = 0.007407	P=0.9318
					Drug	F (1, 44) = 1.207	P=0.2779
					Strain	F (1, 44) = 2.563e-005	P=0.9960

## Sheet: R-code
# Install packages if they are not already installed
install.packages("tidyverse")
install.packages("lme4")
install.packages("afex")
install.packages("readxl")
install.packages("emmeans")
# Load libraries
library(tidyverse)
library(lme4)
library(afex)
library(readxl)
library(emmeans)
setwd()
rm(list=ls()) #remove all objects from environment
##### Analgesia at 30 min #####
# Read the data from an Excel file
data <- read_excel("Data", sheet = 1) # Specify the sheet number or name if needed
# Reshape data to long format
data <- data %>%
pivot_longer(cols = ends_with("mg"), names_to = "Dose", values_to = "HPWL") %>%
mutate(Dose = as.numeric(gsub("mg", "", Dose)))
#make sure Dose is a factor
data$Dose <- as.factor(data$Dose)
# Run a mixed ANOVA with afex
anova_results <- aov_ez(
id = "ID",
dv = "HPWL",
data = data,
within = "Dose",
between = c("Sex", "Strain")
)
# Print results
summary(anova_results)
# Perform pairwise comparisons for Sex at each Strain and Dose level
pairwise_results <- emmeans(anova_results, ~ Sex | Strain * Dose)
contrast_results <- pairs(pairwise_results, adjust = "tukey")
# Print pairwise results
print(contrast_results)
# Generate emmeans for Strain at each Dose level, ignoring Sex
strain_pairwise_results <- emmeans(anova_results, ~ Strain | Dose)
# Perform pairwise comparisons for Strain
strain_contrast_results <- pairs(strain_pairwise_results, adjust = "tukey")
# Print the results
print(strain_contrast_results)
##### Analgesia at 60 min #####
# Read the data from an Excel file
data <- read_excel("Data", sheet = 2) # Specify the sheet number or name if needed
# Reshape data to long format
data <- data %>%
pivot_longer(cols = ends_with("mg"), names_to = "Dose", values_to = "HPWL") %>%
mutate(Dose = as.numeric(gsub("mg", "", Dose)))
#make sure Dose is a factor
data$Dose <- as.factor(data$Dose)
# Run a mixed ANOVA with afex
anova_results <- aov_ez(
id = "ID",
dv = "HPWL",
data = data,
within = "Dose",
between = c("Sex", "Strain")
)
# Print results
summary(anova_results)
# Perform pairwise comparisons for Sex at each Strain and Dose level
pairwise_results <- emmeans(anova_results, ~ Sex | Strain * Dose)
contrast_results <- pairs(pairwise_results, adjust = "tukey")
# Print pairwise results
print(contrast_results)
# Generate emmeans for Strain at each Dose level, ignoring Sex
strain_pairwise_results <- emmeans(anova_results, ~ Strain | Dose)
# Perform pairwise comparisons for Strain
strain_contrast_results <- pairs(strain_pairwise_results, adjust = "tukey")
# Print the results
print(strain_contrast_results)
##### ALocomotor at 0-30min #####
# Read the data from an Excel file
data <- read_excel("Data", sheet = 3) # Specify the sheet number or name if needed
# Reshape data to long format
data <- data %>%
pivot_longer(cols = ends_with("mg"), names_to = "Dose", values_to = "HPWL") %>%
mutate(Dose = as.numeric(gsub("mg", "", Dose)))
#make sure Dose is a factor
data$Dose <- as.factor(data$Dose)
# Run a mixed ANOVA with afex
anova_results <- aov_ez(
id = "ID",
dv = "HPWL",
data = data,
within = "Dose",
between = c("Sex", "Strain")
)
# Print results
summary(anova_results)
# Perform pairwise comparisons for Sex at each Strain and Dose level
pairwise_results <- emmeans(anova_results, ~ Sex | Strain * Dose)
contrast_results <- pairs(pairwise_results, adjust = "tukey")
# Print pairwise results
print(contrast_results)
# Generate emmeans for Strain at each Dose level, ignoring Sex
strain_pairwise_results <- emmeans(anova_results, ~ Strain | Dose)
# Perform pairwise comparisons for Strain
strain_contrast_results <- pairs(strain_pairwise_results, adjust = "tukey")
# Print the results
print(strain_contrast_results)
#### ALocomotor at 30-60min #####
# Read the data from an Excel file
data <- read_excel("Data", sheet = 4) # Specify the sheet number or name if needed
# Reshape data to long format
data <- data %>%
pivot_longer(cols = ends_with("mg"), names_to = "Dose", values_to = "HPWL") %>%
mutate(Dose = as.numeric(gsub("mg", "", Dose)))
#make sure Dose is a factor
data$Dose <- as.factor(data$Dose)
# Run a mixed ANOVA with afex
anova_results <- aov_ez(
id = "ID",
dv = "HPWL",
data = data,
within = "Dose",
between = c("Sex", "Strain")
)
# Print results
summary(anova_results)
# Perform pairwise comparisons for Sex at each Strain and Dose level
pairwise_results <- emmeans(anova_results, ~ Sex | Strain * Dose)
contrast_results <- pairs(pairwise_results, adjust = "tukey")
# Print pairwise results
print(contrast_results)
# Generate emmeans for Strain at each Dose level, ignoring Sex
strain_pairwise_results <- emmeans(anova_results, ~ Strain | Dose)
# Perform pairwise comparisons for Strain
strain_contrast_results <- pairs(strain_pairwise_results, adjust = "tukey")
# Print the results
print(strain_contrast_results)
#### contorls Locomotor at 0-30min #####
# Read the data from an Excel file
data <- read_excel("Data", sheet = 5) # Specify the sheet number or name if needed
# Reshape data to long format
data <- data %>%
pivot_longer(cols = starts_with("Day"), names_to = "Day", values_to = "Distance") %>%
mutate(Day = as.numeric(gsub("Day", "", Day)))
#make sure Dose is a factor
data$Day <- as.factor(data$Day)
# Run a mixed ANOVA with afex
anova_results <- aov_ez(
id = "ID",
dv = "Distance",
data = data,
within = "Day",
between = c("Sex", "Strain")
)
# Print results
summary(anova_results)
# Perform pairwise comparisons for Sex at each Strain and Dose level
pairwise_results <- emmeans(anova_results, ~ Sex | Strain * Day)
contrast_results <- pairs(pairwise_results, adjust = "tukey")
# Print pairwise results
print(contrast_results)
# Generate emmeans for Strain at each Dose level, ignoring Sex
strain_pairwise_results <- emmeans(anova_results, ~ Strain | Day)
# Perform pairwise comparisons for Strain
strain_contrast_results <- pairs(strain_pairwise_results, adjust = "tukey")
# Print the results
print(strain_contrast_results)
#### contorls Locomotor at 30-60min #####
# Read the data from an Excel file
data <- read_excel("Data", sheet = 1) # Specify the sheet number or name if needed
# Reshape data to long format
data <- data %>%
pivot_longer(cols = starts_with("Day"), names_to = "Day", values_to = "Distance") %>%
mutate(Day = as.numeric(gsub("Day", "", Day)))
#make sure Dose is a factor
data$Day <- as.factor(data$Day)
# Run a mixed ANOVA with afex
anova_results <- aov_ez(
id = "ID",
dv = "Distance",
data = data,
within = "Day",
between = c("Sex", "Strain")
)
# Print results
summary(anova_results)
# Perform pairwise comparisons for Sex at each Strain and Dose level
pairwise_results <- emmeans(anova_results, ~ Sex | Strain * Day)
contrast_results <- pairs(pairwise_results, adjust = "tukey")
# Print pairwise results
print(contrast_results)
# Generate emmeans for Strain at each Dose level, ignoring Sex
strain_pairwise_results <- emmeans(anova_results, ~ Strain | Day)
# Perform pairwise comparisons for Strain
strain_contrast_results <- pairs(strain_pairwise_results, adjust = "tukey")
# Print the results
print(strain_contrast_results)
### contorls pain over test time #####
# Read the data from an Excel file
data <- read_excel("Data", sheet = 6) # Specify the sheet number or name if needed
# Reshape data to long format
data <- data %>%
pivot_longer(cols = starts_with("Day"), names_to = "Day", values_to = "Distance") %>%
mutate(Day = as.numeric(gsub("Day", "", Day)))
#make sure Dose is a factor
data$Day <- as.factor(data$Day)
# Run a mixed ANOVA with afex
anova_results <- aov_ez(
id = "ID",
dv = "Distance",
data = data,
within = "Day",
between = c("Sex", "Strain")
)
# Print results
summary(anova_results)
# Perform pairwise comparisons for Sex at each Strain and Dose level
pairwise_results <- emmeans(anova_results, ~ Sex | Strain * Day)
contrast_results <- pairs(pairwise_results, adjust = "tukey")
# Print pairwise results
print(contrast_results)
# Generate emmeans for Strain at each Dose level, ignoring Sex
strain_pairwise_results <- emmeans(anova_results, ~ Strain | Day)
# Perform pairwise comparisons for Strain
strain_contrast_results <- pairs(strain_pairwise_results, adjust = "tukey")
# Print the results
print(strain_contrast_results)
### contorls pain over day #####
# Read the data from an Excel file
data <- read_excel("Data", sheet = 7) # Specify the sheet number or name if needed
# Reshape data to long format
data <- data %>%
pivot_longer(cols = starts_with("Day"), names_to = "Day", values_to = "Distance") %>%
mutate(Day = as.numeric(gsub("Day", "", Day)))
#make sure Dose is a factor
data$Day <- as.factor(data$Day)
# Run a mixed ANOVA with afex
anova_results <- aov_ez(
id = "ID",
dv = "Distance",
data = data,
within = "Day",
between = c("Sex", "Strain")
)
# Print results
summary(anova_results)
# Perform pairwise comparisons for Sex at each Strain and Dose level
pairwise_results <- emmeans(anova_results, ~ Sex | Strain * Day)
contrast_results <- pairs(pairwise_results, adjust = "tukey")
# Print pairwise results
print(contrast_results)
# Generate emmeans for Strain at each Dose level, ignoring Sex
strain_pairwise_results <- emmeans(anova_results, ~ Strain | Day)
# Perform pairwise comparisons for Strain
strain_contrast_results <- pairs(strain_pairwise_results, adjust = "tukey")
# Print the results
print(strain_contrast_results)
##### Analgesia at 30 min MPE #####
# Read the data from an Excel file
data <- read_excel("Data", sheet = 8) # Specify the sheet number or name if needed
# Reshape data to long format
data <- data %>%
pivot_longer(cols = ends_with("mg"), names_to = "Dose", values_to = "HPWL") %>%
mutate(Dose = as.numeric(gsub("mg", "", Dose)))
#make sure Dose is a factor
data$Dose <- as.factor(data$Dose)
# Run a mixed ANOVA with afex
anova_results <- aov_ez(
id = "ID",
dv = "HPWL",
data = data,
within = "Dose",
between = c("Sex", "Strain")
)
# Print results
summary(anova_results)
# Perform pairwise comparisons for Sex at each Strain and Dose level
pairwise_results <- emmeans(anova_results, ~ Sex | Strain * Dose)
contrast_results <- pairs(pairwise_results, adjust = "tukey")
# Print pairwise results
print(contrast_results)
# Generate emmeans for Strain at each Dose level, ignoring Sex
strain_pairwise_results <- emmeans(anova_results, ~ Strain | Dose)
# Perform pairwise comparisons for Strain
strain_contrast_results <- pairs(strain_pairwise_results, adjust = "tukey")
# Print the results
print(strain_contrast_results)
##### Analgesia at 60 min MPE #####
# Read the data from an Excel file
data <- read_excel("Data", sheet = 1) # Specify the sheet number or name if needed
# Reshape data to long format
data <- data %>%
pivot_longer(cols = ends_with("mg"), names_to = "Dose", values_to = "HPWL") %>%
mutate(Dose = as.numeric(gsub("mg", "", Dose)))
#make sure Dose is a factor
data$Dose <- as.factor(data$Dose)
# Run a mixed ANOVA with afex
anova_results <- aov_ez(
id = "ID",
dv = "HPWL",
data = data,
within = "Dose",
between = c("Sex", "Strain")
)
# Print results
summary(anova_results)
# Perform pairwise comparisons for Sex at each Strain and Dose level
pairwise_results <- emmeans(anova_results, ~ Sex | Strain * Dose)
contrast_results <- pairs(pairwise_results, adjust = "tukey")
# Print pairwise results
print(contrast_results)
# Generate emmeans for Strain at each Dose level, ignoring Sex
strain_pairwise_results <- emmeans(anova_results, ~ Strain | Dose)
# Perform pairwise comparisons for Strain
strain_contrast_results <- pairs(strain_pairwise_results, adjust = "tukey")
# Print the results
print(strain_contrast_results)
